# Supplementary material for: The Association Between Fast Food Consumption and Inflammatory Bowel Disease: A Case-Control Study and Meta-Analysis
Source: Nutrients. 2025 May 28;17(11):1838. doi: 10.3390/nu17111838 (PMC12158017; doi:10.3390/nu17111838)
Supplement: Supplementary file 1 [file nutrients-17-01838-s001.zip]

Archive with 1 entries (1 files):
- nutrients-3649383-supplementary.pdf
